# Supplementary material for: The Effect of including a Mixed-Enzyme Product in Broiler Diets on Performance, Metabolizable Energy, Phosphorus and Calcium Retention
Source: Animals (Basel). 2024 Jan 21;14(2):328. doi: 10.3390/ani14020328 (PMC10812510; doi:10.3390/ani14020328)
Supplement: Supplementary file 1 [file animals-14-00328-s001.zip]

Archive with 1 entries (1 files):
- animals-2812050-supplementary.pdf
